# Supplementary material for: Patient’s Perception of Outcome after Extracapsular Fractures of the Mandibular Condyle Differs from Objective Evaluation—Experience of a Third-Level Hospital
Source: J Clin Med. 2024 Feb 28;13(5):1395. doi: 10.3390/jcm13051395 (PMC10931758; doi:10.3390/jcm13051395)
Supplement: Supplementary file 1 [file jcm-13-01395-s001.zip]

Archive with 1 entries (1 files):
- jcm-2850272-supplementary.pdf
